# Supplementary material for: DRIMSeq: a Dirichlet-multinomial framework for multivariate count outcomes in genomics
Source: F1000Res. 2016 Dec 6;5:1356. Originally published 2016 Jun 13. [Version 2] doi: 10.12688/f1000research.8900.2 (PMC5200948; doi:10.12688/f1000research.8900.2)
Supplement: Supplementary file 1 [file f1000research-5-11139-s0000.tgz]

Archive with 1 entries (1 files):
- 1cedc7d9-87b8-419c-a7c8-89ad590474b3.pdf
